# Supplementary material for: Plasma Genotyping at the Time of Diagnostic Tissue Biopsy Decreases Time-to-Treatment in Patients With Advanced NSCLC—Results From a Prospective Pilot Study
Source: JTO Clin Res Rep. 2022 Mar 8;3(4):100301. doi: 10.1016/j.jtocrr.2022.100301 (PMC8980884; doi:10.1016/j.jtocrr.2022.100301)
Supplement: Supplemental Table 3 [file mmc3.xlsx]

## Sheet: All data
Patient ID	Gene	Variant	Category	VAF (%)
09519_001	TP53	Splice site	SNV	0.5
09519_001	NOTCH1	L468Q	SNV	0.5
09519_001	MET	L1296F	SNV	0.2
09519_002	ATM	Q1015*	SNV	20
09519_002	KRAS	G12V	SNV	18.4
09519_002	CCND1	+++	Amplification
09519_002	KRAS	++	Amplification
09519_003	ERBB2(HER2)	Exon20	INDEL	12.4
09519_003	TP53	R213*	SNV	11.7
09519_003	CCNE1	RNA	Amplification
09519_004	EGFR	L858R	SNV	0.1
09519_004	ATM	V835fs	INDEL	49.5
09519_004	CCND2	Q249R	SNV	0.2
09519_004	ERBB2(HER2)	L231L	silent	0.2
09519_005	CDKN2A	Splice site	SNV	4.6
09519_005	TP53	C275R	SNV	7.9
09519_005	TP53	K120R	SNV	0.2
09519_005	TERT	Splice site	SNV	1.2
09519_005	CCNE1	P104T	SNV	4.7
09519_005	AR	D180N	SNV	4.2
09519_006	ATM	A1079fs	INDEL	0.2
09519_006	TP53	Y220C	SNV	0.2
09519_006	KRAS	K88I	SNV	0.2
09519_006	EGFR	K676K	silent	0.3
09519_006	CDKN2A	R4R	silent	0.2
09519_007	BRCA2	G3134fs	INDEL	0.1
09519_007	ATM	P2353S	SNV	0.7
09519_008	EGFR	L858R	SNV	4.6
09519_008	PIK3CA	G1007R	SNV	3.4
09519_008	TP53	A138V	SNV	6.6
09519_008	EGFR	A1661A	silent	0.2
09519_009	EGFR	L858R	SNV	69.3
09519_009	EGFR	+++	Amplification
09519_009	BRAF	++	Amplification
09519_009	TP53	R248Q	SNV	26.8
09519_009	PIK3CA	+++	Amplification
09519_009	ATM	K1782R	SNV	4.3
09519_011	APC	V368fs	INDEL	0.5
09519_011	TP53	E249*	SNV	8.3
09519_011	TP53	Q317*	SNV	4.6
09519_011	TP53	E285*	SNV	1.7
09519_011	TP53	E271Q	SNV	1.3
09519_011	RBI	K640*	SNV	0.1
09519_011	EGFR	R521S	SNV	11.5
09519_011	PDGFRA	I269F	SNV	4.9
09519_011	AR	P37L	SNV	3.7
09519_011	TP53	E287D	SNV	1.7
09519_011	GNAS	V214E	SNV	1.4
09519_011	MAPK3	R104L	SNV	0.2
09519_013	EGFR	Exon19	INDEL	3.6
09519_013	CTNNB1	D32A	SNV	1.6
09519_013	MPL	W515L	SNV	0.6
09519_013	TP53	T125T	silent	1.4
09519_013	MYC	R171C	SNV	0.3
09519_014	TP53	C277F	SNV	8
09519_014	NTRK1	Q369H	SNV	5.5
09519_014	CDKN2A	V28_E33del	INDEL	4.8
09519_014	ARID1A	L1915fs	INDEL	1.5
09519_014	TP53	R158P	SNV	1.4
09519_014	CDK6	R46R	silent	1.1
09519_014	BRCA1	V1653M	SNV	0.1
09519_015	EGFR	Exon19	INDEL	27.3
09519_015	EGFR	++	Amplification
09519_015	TP53	H179Y	SNV	0.5
09519_016	KRAS	G12A	SNV	0.06
09519_016	KIT	L783V	SNV	0.2
09519_017	TP53	H179R	SNV	1.3
09519_017	DDR2	D678Y	SNV	1.2
09519_017	EGFR	P644P	silent	0.2
09519_020	TP53	L299L	silent	1
09519_020	STK11	Q37*	SNV	0.6
09519_020	STK11	Y49fs	INDEL	0.5
09519_020	KRAS	G12l	SNV	0.2
09519_021	EGFR	Exon19	INDEL	12.3
09519_021	APC	R805*	SNV	1
09519_021	TP53	L252P	SNV	5
09519_021	TP53	I254N	SNV	4.8
09519_021	TERT	F47Y	SNV	0.5
09519_022	TP53	R249M	SNV	0.2
09519_022	PDGFRA	R479*	SNV	0.2
09519_023	TERT	Splice site	SNV	1.1
09519_023	AR	H546N	SNV	0.3
09519_023	MET	R191W	SNV	0.3
09519_023	TP53	T125T	silent	2.4
09519_024	TP53	A161D	SNV	7.9
09519_024	KIF5B-RET		Fusion	3.6
09519_024	RET-KIF5B		Fusion	3.5
09519_025	TP53	R196P	SNV	23.6
09519_025	CDKN2A	G23fs	INDEL	15.1
09519_025	APC	I1987T	SNV	7.7
09519_025	EGFR	+++	Amplification
09519_025	CCND1	+++	Amplification
09519_025	MYC	+++	Amplification
09519_026	CDKN2A	E119*	SNV	4.8
09519_026	TP53	R342P	SNV	3.3
09519_026	TP53	E349*	SNV	2.8
09519_026	PTEN	Q245*	SNV	1.4
09519_026	SMAD4	D351H	SNV	0.6
09519_026	RET	E673E	silent	0.6
09519_026	CDK6	D102H	SNV	0.5
09519_026	PTEN	R378K	SNV	0.5
09519_026	PTEN	L316I	SNV	0.4
09519_027	EGFR	Exon19	INDEL	0.3
09519_027	CDK12	G239G	silent	0.2
09519_027	TP53	S241F	SNV	0.2
09519_027	ROS1	Splice site	SNV	0.2
09519_028	EGFR	Exon19	INDEL	11.6
09519_028	RB1	Y790*	SNV	7.7
09519_028	TP53	Y126N	SNV	6.1
09519_029	EGFR	Exon19	INDEL	56.7
09519_029	EGFR	++	Amplification
09519_029	CCDN1	+++	Amplification
09519_029	NTRK1	V341M	SNV	0.2
09519_029	TP53	C176F	SNV	71.9
09519_030	NRAS	Q61L	SNV	1.4
09519_030	TP53	R273C	SNV	1.6
09519_030	AR	E442K	SNV	0.4
09519_030	RET	A807S	SNV	0.3
09519_031	KRAS	G12C	SNV	2.4
09519_031	CTNNB1	S37F	SNV	2.6
09519_031	STK11	H174fs	INDEL	2.9
09519_031	PDGFRA	T200T	silent	1.3
09519_031	ERBB2(HER2)	N111N	silent	0.2
09519_032	KRAS	G12C	SNV	1.8
09519_032	TP53	R282W	SNV	1.5
09519_032	TP53	P67A	SNV	1.6
09519_032	KIT	Splice site	SNV	0.1
09519_033	ERBB2(HER2)	V777L	SNV	36.6
09519_033	CDKN2A	D108A	SNV	37.5
09519_033	CCND1	+++	Amplification
09519_033	FGFR1	++	Amplification
09519_033	TP53	R181P	SNV	49.2
09519_033	NOTCH1	A150P	SNV	51.1
09519_033	HRAS	Y141_T144dup	INDEL	0.03
09519_034	IDH	R132H	SNV	1.4
09519_034	GNAS	R201S	SNV	0.2
09519_035	EGFR	L858R	SNV	26.6
09519_035	EGFR	R776H	SNV	0.2
09519_035	EGFR	++	Amplification
09519_035	PIC3CA	E545K	SNV	6.5
09519_035	PTEN	Q214*	SNV	1
09519_035	PIK3CA	E542K	SNV	0.2
09519_035	PIK3CA	E726K	SNV	0.2
09519_035	TP53	R342*	SNV	11.8
09519_035	RB1	S360fs	INDEL	13.3
09519_035	PTEN	E242K	SNV	0.2
09519_035	FGFR	R776H	SNV	0.2
09519_036	KRAS	G12C	SNV	12.7
09519_036	STK11	R297S	SNV	16.2
09519_036	MET	Y416*	SNV	0.3
09519_038	KRAS	G12V	SNV	0.3
09519_038	BRCA1	E402fs	INDEL	1
09519_038	TP53	V203E	SNV	0.3
09519_038	FGFR1	Splice site	SNV	0.3
09519_038	TERT	A678V	SNV	0.2
09519_038	PDGFRA	L354V	SNV	0.1
09519_039	KRAS	G12C	SNV	21.7
09519_039	CTNNB1	S37F	SNV	18.7
09519_039	NTRK1	W315*	SNV	13.4
09519_039	IDH2	R149Q	SNV	0.3
09519_039	CCNE1	E293D	SNV	0.1
09519_040	BRAF	V600E	SNV	0.2
09519_040	ERBB2(HER2)	G222C	SNV	0.3
09519_040	TP53	R282W	SNV	0.4
09519_041	EGFR	L858R	SNV	4.1
09519_041	TP53	R280I	SNV	3.4
09519_041	KRAS	++	Amplification
09519_041	TP53	R282R	silent	3.4
09519_041	TERT	Splice site	SNV	0.2
09519_043	TP53	E298*	SNV	6
09519_043	RB1		SNV	3.9
09519_043	NTRK	P415P	silent	3
09519_043	ROS1	L1878L	silent	2.5
09519_043	ARAF	P206L	SNV	1.5
09519_043	BRCA1	N473N	silent	0.4
09519_045	KRAS	G12C	SNV	43.5
09519_045	TP53	P278R	SNV	53.3
09519_045	MYC	+++	Amplification
09519_045	ESR	M528L	SNV	0.4
09519_045	TERT	R63G	SNV	0.2
09519_046	BRAF	++	Amplification
09519_046	RB1		INDEL	6.2
09519_048	EGFR	Exon20	INDEL	5.6
09519_048	TP53	A276D	SNV	0.5
09519_049	MET	Exon14	SNV	0.9
09519_049	TP53	S241P	SNV	0.5
09519_049	TP53	V143M	SNV	0.2
09519_049	SMAD4	S154*	SNV	0.1
09519_049	MLH1	L366M	SNV	0.5
09519_049	ARID1A	Q743L	SNV	0.4
09519_050	IDH2	R140G	SNV	0.2
09519_050	ATM	R3008H	SNV	0.1
09519_050	TP53	Splice site	SNV	1.1
09519_050	TP53	P278R	SNV	0.5
09519_050	MYC	A59V	SNV	0.3
09519_050	TP53	P190L	SNV	0.2
09519_050	TP53	C238G	SNV	0.1
09519_050	ATM	R2832H	SNV	1.4
09519_050	APC	S2343A	SNV	0.3
09519_050	EGFR	K879fs	INDEL	0.2
09519_050	ERBB2(HER2)	R456H	SNV	0.2
09519_051	TP53	E180*	SNV	1.3
09519_051	TP53	C141fs	INDEL	0.1
09519_051	EGFR	A859V	SNV	0.9
09519_051	CDK12	R35L	SNV	0.7
09519_051	MET	V492L	SNV	0.6
09519_051	FGFR2	L343L	silent	0.1
09519_052	EGFR	L858R	SNV	7
09519_052	CTNNB	S33F	SNV	5.7
09519_052	CDKN2A	R58fs	INDEL	3.3
09519_052	TP53	R196L	SNV	5.7
09519_052	TP53	R158P	SNV	4
09519_052	ARAF	S506L	SNV	1.3
09519_053	KRAS	G12D	SNV	0.2
09519_054	EGFR	+	Amplification
09519_054	BRAF	Q257R	SNV	0.1
09519_054	ATM	R2034*	SNV	0.1
09519_054	TP53	D281H	SNV	10.6
09519_054	TERT	SNV	SNV	5.9
09519_054	MET	I560I	silent	3.9
09519_054	CDH1	A361T	SNV	0.5
09519_054	MAPK1	E197K	SNV	0.3
09519_054	KIT	P944T	SNV	0.1
09519_055	KRAS	G12S	SNV	0.6
09519_055	TP53	R280K	SNV	7.3
09519_055	TP53	C277F	SNV	0.4
09519_055	FGFR	P123H	SNV	0.3
09519_056	STK11	Q159*	SNV	1
09519_056	KRAS	G12C	SNV	0.8
09519_056	ATM	K892E	SNV	0.2
09519_057	MET	Exon14	SNV	0.1
09519_057	MET	I247V	SNV	0.5
09519_057	BRCA2	G578R	SNV	0.2
09519_058	NFE2L2	D29H	SNV	12.7
09519_058	TP53	E56*	SNV	24.6
09519_058	PIK3CA	+++	Amplification
09519_058	ATM	K2248N	SNV	17.1
09519_058	MYC	G103R	SNV	0.5
09519_058	MYC	L84L	silent	0.2
09519_059	KRAS	G12V	SNV	0.8
09519_059	TP53	E346*	SNV	0.8
09519_059	ERBB2(HER2)	G349G	silent	6.2
09519_061	FGFR1	++	Amplification
09519_061	CDK4	+++	Amplification
09519_061	TP53	R158L	SNV	10
09519_061	TP53	G245V	SNV	7.4
09519_061	PTEN	D153H	SNV	17.2
09519_061	APC	A15S	SNV	16.1
09519_061	HNF1A	A251A	silent	12.7
09519_061	CDKN2A	A86V	SNV	12.5
09519_064	CCND1	++	amplification
09519_064	TP53	E298*	SNV	0.9
09519_064	PTEN	Q171H	SNV	0.2
09519_064	APC	E109K	SNV	0.2
09519_064	BRCA2	L2753F	SNV	0.1
09519_065	KRAS		INDEL	9.1
09519_065	TP53	C242F	SNV	4.4
09519_065	MAP2K1	H87Q	SNV	0.9
09519_065	ATM	A2524S	SNV	0.3
